# Supplementary material for: Comparative Molecular Characterization and Pharmacokinetics of IgG1-Fc and Engineered Fc Human Antibody Variants to Insulin-like Growth Factor 2 Receptor (IGF2R)
Source: Molecules. 2023 Aug 3;28(15):5839. doi: 10.3390/molecules28155839 (PMC10420659; doi:10.3390/molecules28155839)
Supplement: Supplementary file 1 [file molecules-28-05839-s001.zip]

Archive with 1 entries (1 files):
- molecules-2516231-supplementary.pdf
